# Supplementary material for: Spatial genetic analysis reveals high connectivity of tiger (Panthera tigris) populations in the Satpura–Maikal landscape of Central India
Source: Ecol Evol. 2013 Jan 10;3(1):48–60. doi: 10.1002/ece3.432 (PMC3568842; doi:10.1002/ece3.432)
Supplement: Supplementary file 3 [file ece30003-0048-SD7.txt]

 
 
 
 
 
 
Figure S1: Satpura-Maikal landscape in central India. Orangepolygons aretigerreserves, blue lines are sampling tracks, reddots are tiger positive samples (n = 463).
The cell size of the overlaid grid was 10 km2. This map also shows locations of major cities and major highways (light yellow lines).
 
