# Supplementary material for: Spatial genetic analysis reveals high connectivity of tiger (Panthera tigris) populations in the Satpura–Maikal landscape of Central India
Source: Ecol Evol. 2013 Jan 10;3(1):48–60. doi: 10.1002/ece3.432 (PMC3568842; doi:10.1002/ece3.432)
Supplement: Supplementary file 6 [file ece30003-0048-SD8.txt]

 
 
 
 
 
 
 
 
 
 
 
 
 
 
 
Figure  S2: The bar plots for ‘examiningbimodality’ (EB) test (in blue)and ‘differencein 
capturehistory’ (DCH)test (in green) with ourdata. Thetop two plots are beforeremoval 
oferrorand show the loci with their error rates in the DCH plot. Thebottom plots are
after removal of the error as evident from the DCH plot that shows no new individual 
added at anyloci after theerror removal. 
 
 
 
N
u
m
b
e
r

o
f

i
n
d
i
v
i
d
u
a
l
s 
a
d
d
e
d
Locus (blue =significant)
42 43 279 441 628 672 E7
Nu
m
b
e
r
 
o
f
 
i
n
d
i
v
i
d
u
a
l
s
7
6
.
5
6
5
.
5
5
4
.
5
4
3
.
5
3
2
.
52
1.5
1
0.5
0
N
u
m
b
e
r

o
f

i
n
d
i
v
i
d
u
a
l
s 
a
d
d
e
d
Locus (blue =significant)
42 43 279 441 628 672 E7
Nu
m
be
r o
f i
nd
i
v
i
d
u
a
l
s
0
D
i
st
r
i
b
u
t
i
o
n
o
f

g
e
n
e
t
i
c 
d
i
f
f
e
r
e
n
ce
s 
b
e
t
w
e
e
n
sa
m
p
l
e
s
Numberofloci differ nt
7654321
N
u
m
b
e
r
 
o
f
 
s
a
m
p
l
e
s
180
170
160
150
140
130
120
110
100
90
80
70
6050
40
30
20
10
0
D
i
st
r
i
b
u
t
i
o
n
o
f

g
e
n
e
t
i
c 
d
i
f
f
e
r
e
n
ce
s 
b
e
t
w
e
e
n
sa
m
p
l
e
s
Numberofloci different
7654321
Nu
m
be
r o
f s
a
m
p
l
e
s
110
100
90
8070
60
50
40
30
20
10
0
