# Supplementary material for: Spatial genetic analysis reveals high connectivity of tiger (Panthera tigris) populations in the Satpura–Maikal landscape of Central India
Source: Ecol Evol. 2013 Jan 10;3(1):48–60. doi: 10.1002/ece3.432 (PMC3568842; doi:10.1002/ece3.432)
Supplement: Supplementary file 9 [file ece30003-0048-SD9.txt]

 
Table S1. Information about climatic and vegetation attributes of tiger reserves in the Satpura-Maikal 
landscape. 
Kanha TR Geocoordinates lat 22º01to 22º28N and long 80º26to 81º04E. 
  State Madhya Pradesh 
  Area(sq. kms) 2059 
  Altitude (m) 450-950 
  Rainfall(mm) 1224 
  Temp (ºC) -2 to 43 
 
Vegetation Moist peninsular salforest, southern tropicalmoist 
mixeddeciduous forest, southern tropicaldry
deciduous mixedforest 
     
Pench TR (MP) Geocoordinates lat21º37to 21º57N and long 78º56to 79º32E 
  State Madhya Pradesh 
  Area(sq. kms) 758 
  Altitude (m) 400-650 
  Rainfall(mm) 1400 
  Temp (ºC) 3-47 
 
Vegetation Southern Indian tropicalmoist deciduous forest, 
southern tropicaldrydeciduous teak-bearing 
forest, southern drymixeddeciduous forest 
     
Pench TR (Mah.) Geocoordinates lat 21º32to 21º43N to long 79º04 to 79º20 E 
  State Maharashtra 
  Area(sq. kms) 258 
  Altitude (m) 320-574 
  Rainfall(mm) 1400 
  Temp (ºC) 14-43 
 
Vegetation Southern tropicaldrydeciduous teak-bearing 
forest, southern drymixeddeciduous forest 
     
Bori-Satpura TR Geocoordinates lat 22º10to 22º43N and long 77º54to 78º34E 
  State Madhya Pradesh 
  Area(sq. kms) 1428 
  Altitude (m) 320-1352 
  Rainfall(mm) 1000-2200 
  Temp (ºC) 11-42 
 
Vegetation South Indianmoist teak forest, south Indian 
slightlymoist teak forest, south Indian moist mixed
forest,  southern tropicaldryteak forest, southern 
tropicaldrymixeddeciduous forest, drypenisular 
salforest, centralIndian subtropicalhillforest 
     
Melghat TR Geocoordinates 21º14to 21º45 N and 76º53to 77º32 E 
  State Maharashtra 
  Area(sq. kms) 1677 
  Altitude (m) 350-1178 
  Rainfall(mm) 1500-2200 
  Temp (ºC) 6-43 
  Vegetation Southern tropicaldrydeciduous forest 
 
